# Supplementary material for: Clinical Effects of RUNX1 Mutations on the Outcomes of Patients with Acute Myeloid Leukemia Treated with Allogeneic Hematopoietic Stem-Cell Transplantation
Source: Curr Oncol. 2025 May 22;32(6):294. doi: 10.3390/curroncol32060294 (PMC12192008; doi:10.3390/curroncol32060294)
Supplement: Supplementary file 1 [file curroncol-32-00294-s001.zip]

Archive with 1 entries (1 files):
- curroncol-3582652-supplementary.pdf
